# Supplementary material for: CanDrivR-CS: a cancer-specific machine learning framework for distinguishing recurrent and rare variants
Source: Bioinform Adv. 2026 Jan 12;6(1):vbag008. doi: 10.1093/bioadv/vbag008 (PMC12935160; doi:10.1093/bioadv/vbag008)
Supplement: vbag008_Supplementary_Data [file vbag008_supplementary_data.zip]

Archive with 12 entries (11 files):
- figures/
- figures/feature_importance.png
- Supplementary.aux
- Supplementary.log
- Supplementary.pdf
- Supplementary.synctex.gz
- Supplementary.tex
- Supplementary.bbl
- Supplementary.blg
- acc.jpg
- acc.png
- acc.pdf
