# Supplementary material for: CanDrivR-CS: a cancer-specific machine learning framework for distinguishing recurrent and rare variants
Source: Bioinform Adv. 2026 Jan 12;6(1):vbag008. doi: 10.1093/bioadv/vbag008 (PMC12935160; doi:10.1093/bioadv/vbag008)
Supplement: vbag008_Supplementary_Data [file vbag008_supplementary_data.zip › Supplementary.aux]

\relax 
\citation{Hudson2010}
\@writefile{toc}{\contentsline {section}{\numberline {1}Software Availability and Usage Advisory}{1}{}\protected@file@percent }
\@writefile{toc}{\contentsline {section}{\numberline {2}Methods \& Optimisation}{1}{}\protected@file@percent }
\@writefile{toc}{\contentsline {subsection}{\numberline {2.1}Optimising the Recurrent Dataset Threshold}{1}{}\protected@file@percent }
\@writefile{toc}{\contentsline {subsubsection}{\numberline {2.1.1}\textit  {CanDrivR} Baseline Model}{1}{}\protected@file@percent }
\citation{Francis2024}
\citation{Francis2024}
\@writefile{toc}{\contentsline {subsubsection}{\numberline {2.1.2}\textit  {CanDrivR-CS} Models}{2}{}\protected@file@percent }
\@writefile{toc}{\contentsline {subsection}{\numberline {2.2}Feature Selection}{2}{}\protected@file@percent }
\@writefile{toc}{\contentsline {subsection}{\numberline {2.3}\textit  {CanDrivR-CS}: How Well Can Cancer-Specific Models Generalise to Other Cancer Datasets?}{2}{}\protected@file@percent }
\citation{opper1991}
\citation{Mukherjee2003}
\citation{Mukherjee2003}
\@writefile{toc}{\contentsline {subsection}{\numberline {2.4}Final Features}{3}{}\protected@file@percent }
\@writefile{toc}{\contentsline {subsection}{\numberline {2.5}Test Set Accuracy Dependence on Sample Size}{3}{}\protected@file@percent }
\@writefile{toc}{\contentsline {subsection}{\numberline {2.6}Data behind Figure 1 of the main paper and \\ Supplementary Figure 6}{3}{}\protected@file@percent }
\bibstyle{plain}
\bibdata{../reference}
\bibcite{Chiu2016}{{1}{}{{}}{{}}}
\bibcite{Francis2024}{{2}{}{{}}{{}}}
\bibcite{Friedel2009}{{3}{}{{}}{{}}}
\bibcite{Hudson2010}{{4}{}{{}}{{}}}
\bibcite{Mukherjee2003}{{5}{}{{}}{{}}}
\bibcite{Nassar2023}{{6}{}{{}}{{}}}
\bibcite{opper1991}{{7}{}{{}}{{}}}
\bibcite{Pele2012}{{8}{}{{}}{{}}}
\@writefile{lof}{\contentsline {figure}{\numberline {1}{\ignorespaces We aimed to establish the best threshold for filtering our recurrent variants. We trained the model using different donor count thresholds ranging from $>$1 to $>9$, and evaluated the models on our cancer-specific test data. We found that filtering variants to those that are found in more than two patients yielded the highest F1 cross-validation score (0.78).}}{6}{}\protected@file@percent }
\providecommand*\caption@xref[2]{\@setref\relax\@undefined{#1}}
\newlabel{fig:donor_count_vs_f1}{{1}{6}}
\@writefile{lof}{\contentsline {figure}{\numberline {2}{\ignorespaces For each cancer type in \textit  {CanDrivR-CS}, we optimised the donor count threshold of the recurrent variants. We select the threshold that led to the highest performance for each dataset. Here we show some examples of the optimisation curves produced.}}{7}{}\protected@file@percent }
\newlabel{fig:donor_count_vs_f1_CS_1}{{2}{7}}
\@writefile{lof}{\contentsline {figure}{\numberline {3}{\ignorespaces We optimised the features used in our model through sequential feature selection. To reduce the data size for optimisation purposes, we randomly sub-sampled our training dataset to create a balanced subset of 5,000 variants. We then employed XGBoost’s get\_booster().get\_score function to obtain feature importance scores, ranking the top 673 features that had a score greater than 1. Starting with the most important feature, we incrementally added the next most important feature to the model and re-evaluated our baseline model. We plotted the mean cross-validation F1 score for each iteration (in blue) alongside the standard deviation across the folds (in orange). The grey line shows the selected cutoff for diminishing returns.}}{8}{}\protected@file@percent }
\newlabel{fig:feature_selection_ICGC}{{3}{8}}
\@writefile{lof}{\contentsline {figure}{\numberline {4}{\ignorespaces From our features selected in Figure 3\hbox {}, we plotted the top 30 features with their relative importance scores. For more information on the feature codes, please refer to supplementary tables 2\hbox {}-7\hbox {}}}{9}{}\protected@file@percent }
\newlabel{fig:feature_importance_ICGC}{{4}{9}}
\@writefile{lof}{\contentsline {figure}{\numberline {5}{\ignorespaces Here, we plotted the cancer-specific cross-validation F1 score vs accuracy against the results of testing on all other cancer datasets. Specifically, we trained our \textit  {CanDrivR-CS} models, and tested each model on all other cancer datasets. The reasoning for this was to test the ability of our models to generalise to other cancer datasets. We found that for each cancer model, the corresponding cancer test dataset gives the best performance. No other cancer datasets are competitive or even close to the performance of the cancer data that was used to train the model. Hence, we cannot pool any cancer-specific models together.}}{10}{}\protected@file@percent }
\newlabel{fig:clustering}{{5}{10}}
\@writefile{lof}{\contentsline {figure}{\numberline {6}{\ignorespaces For the 50 cancer types considered in Table 1 of the main paper, this Figure gives the test set accuracy (TSA, on the $y$-axis) against the corresponding sample size ($x$-axis). For $20$ of the cancer types, the TSA is lower bounded by $0.8$ given as a dashed line in the Figure. All datapoints are lower bounded by a Zipf's Law curve (see text) which indicates that, for some cancer types, increasing the sample size would probably raise the TSA to $0.7$ or better. The asymptotic performance of this learning curve ($m\rightarrow \infty $, $m$ is the sample size) suggests perfect classification is unattainable due to noise in the data, crucial data is lacking, and other factors.}}{11}{}\protected@file@percent }
\newlabel{fig:acc_vs_samplesize}{{6}{11}}
\citation{Chiu2016}
\citation{Chiu2016}
\gdef \LT@i {\LT@entry 
    {1}{239.62204pt}\LT@entry 
    {1}{75.44458pt}\LT@entry 
    {1}{56.83344pt}}
\@writefile{lot}{\contentsline {table}{\numberline {1}{\ignorespaces Missing Data Summary}}{12}{}\protected@file@percent }
\@writefile{lot}{\contentsline {table}{\numberline {1}{\ignorespaces This table shows the missingness of data managed by XGBoost. \nobreakspace  {}\citep  {Chiu2016}.}}{16}{}\protected@file@percent }
\newlabel{tab:missingness}{{1}{16}}
\citation{Chiu2016}
\citation{Chiu2016}
\citation{Nassar2023}
\citation{Nassar2023}
\citation{Francis2024}
\citation{Francis2024}
\citation{Francis2024}
\citation{Francis2024}
\citation{Pele2012}
\citation{Pele2012}
\citation{Friedel2009}
\citation{Francis2024}
\citation{Friedel2009}
\citation{Francis2024}
\providecommand\NAT@force@numbers{}\NAT@force@numbers
\@writefile{lot}{\contentsline {table}{\numberline {2}{\ignorespaces This table shows the DNA shape feature used in our final model. They include helix twists, propeller twists, electrostatic potential, and minor groove width. All of our DNA shape features were sourced from the R package 'DNAShapeR' \nobreakspace  {}\citep  {Chiu2016}.}}{17}{}\protected@file@percent }
\newlabel{tab:dna_shape}{{2}{17}}
\@writefile{lot}{\contentsline {table}{\numberline {3}{\ignorespaces These features represent the conservation-based and mappability scores used in our final models. We downloaded conservation measures from the UCSC Genome Browser \nobreakspace  {}\citep  {Nassar2023}.}}{18}{}\protected@file@percent }
\newlabel{table:conservation_kernel_scores}{{3}{18}}
\@writefile{lot}{\contentsline {table}{\numberline {4}{\ignorespaces This table presents the GC content, CpG count, and observed vs expected CpG ratio for window sizes ranging between 20-2000 base pairs. For a full description of these features and how they were calculated, please refer to our \textit  {DrivR-Base} paper \nobreakspace  {}\citep  {Francis2024}.}}{18}{}\protected@file@percent }
\newlabel{table:gc_cpg_content}{{4}{18}}
\@writefile{lot}{\contentsline {table}{\numberline {5}{\ignorespaces Feature codes and descriptions for kernel-based spectrum features. The features were derived using k-mer and window size combinations from wild type and mutant sequences. Please see our \textit  {DrivR-Base} paper for a detailed description of the calculations \nobreakspace  {}\citep  {Francis2024}}}{19}{}\protected@file@percent }
\newlabel{table:kernel_spectrum_features}{{5}{19}}
\@writefile{lot}{\contentsline {table}{\numberline {6}{\ignorespaces Feature codes and descriptions for substitution matrices. We show the substitution matrices that were used as features in our final model, all of which where taken from the Bio2mds package in R \nobreakspace  {}\citep  {Pele2012}.}}{19}{}\protected@file@percent }
\newlabel{table:substitution_matrices}{{6}{19}}
\@writefile{lot}{\contentsline {table}{\numberline {7}{\ignorespaces Feature codes and descriptions for dinucleotide properties from DiProDB \nobreakspace  {}\citep  {Friedel2009}. For a detailed description on the position of the feature, please refer to \textit  {DrivR-Base} supplementary material \nobreakspace  {}\citep  {Francis2024}.}}{20}{}\protected@file@percent }
\newlabel{table:diprodb_properties}{{7}{20}}
\gdef \@abspage@last{20}
