# Supplementary material for: CanDrivR-CS: a cancer-specific machine learning framework for distinguishing recurrent and rare variants
Source: Bioinform Adv. 2026 Jan 12;6(1):vbag008. doi: 10.1093/bioadv/vbag008 (PMC12935160; doi:10.1093/bioadv/vbag008)
Supplement: vbag008_Supplementary_Data [file vbag008_supplementary_data.zip › Supplementary.log]

This is pdfTeX, Version 3.141592653-2.6-1.40.24 (MiKTeX 22.3) (preloaded format=pdflatex 2022.5.30)  8 JAN 2026 11:30
entering extended mode
 restricted \write18 enabled.
 %&-line parsing enabled.
**./Supplementary.tex
(Supplementary.tex
LaTeX2e <2021-11-15> patch level 1
L3 programming layer <2022-02-24>
(C:\Users\CCamp\AppData\Local\Programs\MiKTeX\tex/latex/base\article.cls
Document Class: article 2021/10/04 v1.4n Standard LaTeX document class
(C:\Users\CCamp\AppData\Local\Programs\MiKTeX\tex/latex/base\size10.clo
File: size10.clo 2021/10/04 v1.4n Standard LaTeX file (size option)
)
\c@part=\count185
\c@section=\count186
\c@subsection=\count187
\c@subsubsection=\count188
\c@paragraph=\count189
\c@subparagraph=\count190
\c@figure=\count191
\c@table=\count192
\abovecaptionskip=\skip47
\belowcaptionskip=\skip48
\bibindent=\dimen138
)
(C:\Users\CCamp\AppData\Local\Programs\MiKTeX\tex/latex/geometry\geometry.sty
Package: geometry 2020/01/02 v5.9 Page Geometry

(C:\Users\CCamp\AppData\Local\Programs\MiKTeX\tex/latex/graphics\keyval.sty
Package: keyval 2014/10/28 v1.15 key=value parser (DPC)
\KV@toks@=\toks16
)
(C:\Users\CCamp\AppData\Local\Programs\MiKTeX\tex/generic/iftex\ifvtex.sty
Package: ifvtex 2019/10/25 v1.7 ifvtex legacy package. Use iftex instead.

(C:\Users\CCamp\AppData\Local\Programs\MiKTeX\tex/generic/iftex\iftex.sty
Package: iftex 2022/02/03 v1.0f TeX engine tests
))
\Gm@cnth=\count193
\Gm@cntv=\count194
\c@Gm@tempcnt=\count195
\Gm@bindingoffset=\dimen139
\Gm@wd@mp=\dimen140
\Gm@odd@mp=\dimen141
\Gm@even@mp=\dimen142
\Gm@layoutwidth=\dimen143
\Gm@layoutheight=\dimen144
\Gm@layouthoffset=\dimen145
\Gm@layoutvoffset=\dimen146
\Gm@dimlist=\toks17

(C:\Users\CCamp\AppData\Local\Programs\MiKTeX\tex/latex/geometry\geometry.cfg))
(C:\Users\CCamp\AppData\Local\Programs\MiKTeX\tex/latex/graphics\graphicx.sty
Package: graphicx 2021/09/16 v1.2d Enhanced LaTeX Graphics (DPC,SPQR)

(C:\Users\CCamp\AppData\Local\Programs\MiKTeX\tex/latex/graphics\graphics.sty
Package: graphics 2021/03/04 v1.4d Standard LaTeX Graphics (DPC,SPQR)

(C:\Users\CCamp\AppData\Local\Programs\MiKTeX\tex/latex/graphics\trig.sty
Package: trig 2021/08/11 v1.11 sin cos tan (DPC)
)
(C:\Users\CCamp\AppData\Local\Programs\MiKTeX\tex/latex/graphics-cfg\graphics.c
fg
File: graphics.cfg 2016/06/04 v1.11 sample graphics configuration
)
Package graphics Info: Driver file: pdftex.def on input line 107.

(C:\Users\CCamp\AppData\Local\Programs\MiKTeX\tex/latex/graphics-def\pdftex.def
File: pdftex.def 2020/10/05 v1.2a Graphics/color driver for pdftex
))
\Gin@req@height=\dimen147
\Gin@req@width=\dimen148
) (C:\Users\CCamp\AppData\Local\Programs\MiKTeX\tex/latex/lipsum\lipsum.sty
(C:\Users\CCamp\AppData\Local\Programs\MiKTeX\tex/latex/l3packages/l3keys2e\l3k
eys2e.sty
(C:\Users\CCamp\AppData\Local\Programs\MiKTeX\tex/latex/l3kernel\expl3.sty
Package: expl3 2022-02-24 L3 programming layer (loader) 

(C:\Users\CCamp\AppData\Local\Programs\MiKTeX\tex/latex/l3backend\l3backend-pdf
tex.def
File: l3backend-pdftex.def 2022-02-07 L3 backend support: PDF output (pdfTeX)
\l__color_backend_stack_int=\count196
\l__pdf_internal_box=\box50
))
Package: l3keys2e 2022-01-12 LaTeX2e option processing using LaTeX3 keys
)
Package: lipsum 2021-09-20 v2.7 150 paragraphs of Lorem Ipsum dummy text
\g__lipsum_par_int=\count197
\l__lipsum_a_int=\count198
\l__lipsum_b_int=\count199

(C:\Users\CCamp\AppData\Local\Programs\MiKTeX\tex/latex/lipsum\lipsum.ltd.tex))
(C:\Users\CCamp\AppData\Local\Programs\MiKTeX\tex/latex/wrapfig\wrapfig.sty
\wrapoverhang=\dimen149
\WF@size=\dimen150
\c@WF@wrappedlines=\count266
\WF@box=\box51
\WF@everypar=\toks18
Package: wrapfig 2003/01/31  v 3.6
)
(C:\Users\CCamp\AppData\Local\Programs\MiKTeX\tex/latex/float\float.sty
Package: float 2001/11/08 v1.3d Float enhancements (AL)
\c@float@type=\count267
\float@exts=\toks19
\float@box=\box52
\@float@everytoks=\toks20
\@floatcapt=\box53
)
(C:\Users\CCamp\AppData\Local\Programs\MiKTeX\tex/latex/makecell\makecell.sty
Package: makecell 2009/08/03 V0.1e Managing of Tab Column Heads and Cells

(C:\Users\CCamp\AppData\Local\Programs\MiKTeX\tex/latex/tools\array.sty
Package: array 2021/10/04 v2.5f Tabular extension package (FMi)
\col@sep=\dimen151
\ar@mcellbox=\box54
\extrarowheight=\dimen152
\NC@list=\toks21
\extratabsurround=\skip49
\backup@length=\skip50
\ar@cellbox=\box55
)
\rotheadsize=\dimen153
\c@nlinenum=\count268
\TeXr@lab=\toks22
)
(C:\Users\CCamp\AppData\Local\Programs\MiKTeX\tex/latex/enumitem\enumitem.sty
Package: enumitem 2019/06/20 v3.9 Customized lists
\labelindent=\skip51
\enit@outerparindent=\dimen154
\enit@toks=\toks23
\enit@inbox=\box56
\enit@count@id=\count269
\enitdp@description=\count270
)
(C:\Users\CCamp\AppData\Local\Programs\MiKTeX\tex/latex/tools\longtable.sty
Package: longtable 2021-09-01 v4.17 Multi-page Table package (DPC)
\LTleft=\skip52
\LTright=\skip53
\LTpre=\skip54
\LTpost=\skip55
\LTchunksize=\count271
\LTcapwidth=\dimen155
\LT@head=\box57
\LT@firsthead=\box58
\LT@foot=\box59
\LT@lastfoot=\box60
\LT@gbox=\box61
\LT@cols=\count272
\LT@rows=\count273
\c@LT@tables=\count274
\c@LT@chunks=\count275
\LT@p@ftn=\toks24
)
(C:\Users\CCamp\AppData\Local\Programs\MiKTeX\tex/latex/booktabs\booktabs.sty
Package: booktabs 2020/01/12 v1.61803398 Publication quality tables
\heavyrulewidth=\dimen156
\lightrulewidth=\dimen157
\cmidrulewidth=\dimen158
\belowrulesep=\dimen159
\belowbottomsep=\dimen160
\aboverulesep=\dimen161
\abovetopsep=\dimen162
\cmidrulesep=\dimen163
\cmidrulekern=\dimen164
\defaultaddspace=\dimen165
\@cmidla=\count276
\@cmidlb=\count277
\@aboverulesep=\dimen166
\@belowrulesep=\dimen167
\@thisruleclass=\count278
\@lastruleclass=\count279
\@thisrulewidth=\dimen168
)
(C:\Users\CCamp\AppData\Local\Programs\MiKTeX\tex/latex/natbib\natbib.sty
Package: natbib 2010/09/13 8.31b (PWD, AO)
\bibhang=\skip56
\bibsep=\skip57
LaTeX Info: Redefining \cite on input line 694.
\c@NAT@ctr=\count280
)
(C:\Users\CCamp\AppData\Local\Programs\MiKTeX\tex/latex/caption\caption.sty
Package: caption 2023/08/05 v3.6o Customizing captions (AR)

(C:\Users\CCamp\AppData\Local\Programs\MiKTeX\tex/latex/caption\caption3.sty
Package: caption3 2023/07/31 v2.4d caption3 kernel (AR)
\caption@tempdima=\dimen169
\captionmargin=\dimen170
\caption@leftmargin=\dimen171
\caption@rightmargin=\dimen172
\caption@width=\dimen173
\caption@indent=\dimen174
\caption@parindent=\dimen175
\caption@hangindent=\dimen176
Package caption Info: Standard document class detected.
)
\c@caption@flags=\count281
\c@continuedfloat=\count282
Package caption Info: float package is loaded.
Package caption Info: longtable package is loaded.

(C:\Users\CCamp\AppData\Local\Programs\MiKTeX\tex/latex/caption\ltcaption.sty
Package: ltcaption 2021/01/08 v1.4c longtable captions (AR)
)
Package caption Info: wrapfig package is loaded.
) (C:\Users\CCamp\AppData\Local\Programs\MiKTeX\tex/latex/url\url.sty
\Urlmuskip=\muskip16
Package: url 2013/09/16  ver 3.4  Verb mode for urls, etc.
)
(Supplementary.aux)
\openout1 = `Supplementary.aux'.

LaTeX Font Info:    Checking defaults for OML/cmm/m/it on input line 24.
LaTeX Font Info:    ... okay on input line 24.
LaTeX Font Info:    Checking defaults for OMS/cmsy/m/n on input line 24.
LaTeX Font Info:    ... okay on input line 24.
LaTeX Font Info:    Checking defaults for OT1/cmr/m/n on input line 24.
LaTeX Font Info:    ... okay on input line 24.
LaTeX Font Info:    Checking defaults for T1/cmr/m/n on input line 24.
LaTeX Font Info:    ... okay on input line 24.
LaTeX Font Info:    Checking defaults for TS1/cmr/m/n on input line 24.
LaTeX Font Info:    ... okay on input line 24.
LaTeX Font Info:    Checking defaults for OMX/cmex/m/n on input line 24.
LaTeX Font Info:    ... okay on input line 24.
LaTeX Font Info:    Checking defaults for U/cmr/m/n on input line 24.
LaTeX Font Info:    ... okay on input line 24.

*geometry* driver: auto-detecting
*geometry* detected driver: pdftex
*geometry* verbose mode - [ preamble ] result:
* driver: pdftex
* paper: a4paper
* layout: <same size as paper>
* layoutoffset:(h,v)=(0.0pt,0.0pt)
* modes: 
* h-part:(L,W,R)=(89.62709pt, 418.25368pt, 89.6271pt)
* v-part:(T,H,B)=(101.40665pt, 591.5302pt, 152.11pt)
* \paperwidth=597.50787pt
* \paperheight=845.04684pt
* \textwidth=418.25368pt
* \textheight=591.5302pt
* \oddsidemargin=17.3571pt
* \evensidemargin=17.3571pt
* \topmargin=-7.86334pt
* \headheight=12.0pt
* \headsep=25.0pt
* \topskip=10.0pt
* \footskip=30.0pt
* \marginparwidth=57.0pt
* \marginparsep=11.0pt
* \columnsep=10.0pt
* \skip\footins=9.0pt plus 4.0pt minus 2.0pt
* \hoffset=0.0pt
* \voffset=0.0pt
* \mag=1000
* \@twocolumnfalse
* \@twosidefalse
* \@mparswitchfalse
* \@reversemarginfalse
* (1in=72.27pt=25.4mm, 1cm=28.453pt)


(C:\Users\CCamp\AppData\Local\Programs\MiKTeX\tex/context/base/mkii\supp-pdf.mk
ii
[Loading MPS to PDF converter (version 2006.09.02).]
\scratchcounter=\count283
\scratchdimen=\dimen177
\scratchbox=\box62
\nofMPsegments=\count284
\nofMParguments=\count285
\everyMPshowfont=\toks25
\MPscratchCnt=\count286
\MPscratchDim=\dimen178
\MPnumerator=\count287
\makeMPintoPDFobject=\count288
\everyMPtoPDFconversion=\toks26
)
(C:\Users\CCamp\AppData\Local\Programs\MiKTeX\tex/latex/epstopdf-pkg\epstopdf-b
ase.sty
Package: epstopdf-base 2020-01-24 v2.11 Base part for package epstopdf
Package epstopdf-base Info: Redefining graphics rule for `.eps' on input line 4
85.

(C:\Users\CCamp\AppData\Local\Programs\MiKTeX\tex/latex/00miktex\epstopdf-sys.c
fg
File: epstopdf-sys.cfg 2021/03/18 v2.0 Configuration of epstopdf for MiKTeX
))
Package caption Info: Begin \AtBeginDocument code.
Package caption Info: End \AtBeginDocument code.
LaTeX Font Info:    External font `cmex10' loaded for size
(Font)              <12> on input line 26.
LaTeX Font Info:    External font `cmex10' loaded for size
(Font)              <8> on input line 26.
LaTeX Font Info:    External font `cmex10' loaded for size
(Font)              <6> on input line 26.

Underfull \hbox (badness 10000) in paragraph at lines 32--33

 []

LaTeX Font Info:    External font `cmex10' loaded for size
(Font)              <7> on input line 34.
LaTeX Font Info:    External font `cmex10' loaded for size
(Font)              <5> on input line 34.
[1

{C:/Users/CCamp/AppData/Local/MiKTeX/fonts/map/pdftex/pdftex.map}] [2]
LaTeX Font Info:    External font `cmex10' loaded for size
(Font)              <9> on input line 83.

[3]
Overfull \vbox (8.06947pt too high) has occurred while \output is active []


[4] (Supplementary.bbl) [5]
<../figures/donor_count_vs_f1_and_size.png, id=31, 709.2096pt x 421.8159pt>
File: ../figures/donor_count_vs_f1_and_size.png Graphic file (type png)
<use ../figures/donor_count_vs_f1_and_size.png>
Package pdftex.def Info: ../figures/donor_count_vs_f1_and_size.png  used on inp
ut line 203.
(pdftex.def)             Requested size: 376.42575pt x 223.88962pt.
 [6

 <../figures/donor_count_vs_f1_and_size.png>]
<../figures/cancer_spec_donor_plots_2.png, id=37, 1065.5007pt x 921.4425pt>
File: ../figures/cancer_spec_donor_plots_2.png Graphic file (type png)
<use ../figures/cancer_spec_donor_plots_2.png>
Package pdftex.def Info: ../figures/cancer_spec_donor_plots_2.png  used on inpu
t line 214.
(pdftex.def)             Requested size: 414.07343pt x 358.09573pt.

[7

 <../figures/cancer_spec_donor_plots_2.png>]
<../figures/feature_permutation_ICGC.png, id=43, 426.393pt x 281.1303pt>
File: ../figures/feature_permutation_ICGC.png Graphic file (type png)
<use ../figures/feature_permutation_ICGC.png>
Package pdftex.def Info: ../figures/feature_permutation_ICGC.png  used on input
 line 223.
(pdftex.def)             Requested size: 376.42575pt x 248.1933pt.
 [8

 <../figures/feature_permutation_ICGC.png>]
<../figures/feature_importance.png, id=48, 433.62pt x 361.35pt>
File: ../figures/feature_importance.png Graphic file (type png)
<use ../figures/feature_importance.png>
Package pdftex.def Info: ../figures/feature_importance.png  used on input line 
233.
(pdftex.def)             Requested size: 376.42575pt x 313.7048pt.
 [9

 <../figures/feature_importance.png>]
<../figures/clustering_test_1-2.png, id=53, 1074.6549pt x 1439.6184pt>
File: ../figures/clustering_test_1-2.png Graphic file (type png)
<use ../figures/clustering_test_1-2.png>
Package pdftex.def Info: ../figures/clustering_test_1-2.png  used on input line
 244.
(pdftex.def)             Requested size: 376.42575pt x 504.2694pt.


LaTeX Warning: Float too large for page by 6.7392pt on input line 247.


LaTeX Warning: `h' float specifier changed to `ht'.

[10 <../figures/clustering_test_1-2.png>]
<../figures/acc.png, id=58, 361.35pt x 216.81pt>
File: ../figures/acc.png Graphic file (type png)
<use ../figures/acc.png>
Package pdftex.def Info: ../figures/acc.png  used on input line 256.
(pdftex.def)             Requested size: 376.42575pt x 225.85751pt.
 [11


 <../figures/acc.png (PNG copy)>]
Overfull \hbox (31.05074pt too wide) in paragraph at lines 315--315
\OT1/cmr/m/n/10 HPLC,[]C8[]with[]0.1%TFA/MeCN/H2O[](Wilce[]et[]al.[]1995)|  
 []


Overfull \hbox (31.05074pt too wide) in paragraph at lines 316--316
\OT1/cmr/m/n/10 HPLC,[]C4[]with[]0.1%TFA/MeCN/H2O[](Wilce[]et[]al.[]1995)|  
 []


Overfull \hbox (31.05074pt too wide) in paragraph at lines 317--317
\OT1/cmr/m/n/10 HPLC,[]C2[]with[]0.1%TFA/MeCN/H2O[](Wilce[]et[]al.[]1995)|  
 []


Overfull \hbox (31.05074pt too wide) in paragraph at lines 318--318
\OT1/cmr/m/n/10 HPLC,[]C1[]with[]0.1%TFA/MeCN/H2O[](Wilce[]et[]al.[]1995)|  
 []


Overfull \hbox (36.05075pt too wide) in paragraph at lines 320--320
\OT1/cmr/m/n/10 HPLC,[]C18[]with[]0.1%TFA/MeCN/H2O[](Wilce[]et[]al.[]1995)|  
 []


Overfull \hbox (31.05074pt too wide) in paragraph at lines 344--344
\OT1/cmr/m/n/10 HPLC,[]C8[]with[]0.1%TFA/MeCN/H2O[](Wilce[]et[]al.[]1995)|  
 []


Overfull \hbox (31.05074pt too wide) in paragraph at lines 345--345
\OT1/cmr/m/n/10 HPLC,[]C4[]with[]0.1%TFA/MeCN/H2O[](Wilce[]et[]al.[]1995)|  
 []


Overfull \hbox (31.05074pt too wide) in paragraph at lines 346--346
\OT1/cmr/m/n/10 HPLC,[]C2[]with[]0.1%TFA/MeCN/H2O[](Wilce[]et[]al.[]1995)|  
 []


Overfull \hbox (31.05074pt too wide) in paragraph at lines 347--347
\OT1/cmr/m/n/10 HPLC,[]C1[]with[]0.1%TFA/MeCN/H2O[](Wilce[]et[]al.[]1995)|  
 []


Overfull \hbox (36.05075pt too wide) in paragraph at lines 349--349
\OT1/cmr/m/n/10 HPLC,[]C18[]with[]0.1%TFA/MeCN/H2O[](Wilce[]et[]al.[]1995)|  
 []

[12

] [13] [14] [15] [16]

LaTeX Warning: `h' float specifier changed to `ht'.


LaTeX Warning: `h' float specifier changed to `ht'.


LaTeX Warning: `h' float specifier changed to `ht'.


LaTeX Warning: `h' float specifier changed to `ht'.


Overfull \hbox (30.24721pt too wide) in paragraph at lines 516--551
 [][] 
 []


LaTeX Warning: `h' float specifier changed to `ht'.

[17

] [18] [19] [20] (Supplementary.aux) ) 
Here is how much of TeX's memory you used:
 5127 strings out of 478582
 91963 string characters out of 2844344
 537064 words of memory out of 3000000
 23261 multiletter control sequences out of 15000+600000
 476313 words of font info for 51 fonts, out of 8000000 for 9000
 1141 hyphenation exceptions out of 8191
 68i,10n,77p,2187b,377s stack positions out of 10000i,1000n,20000p,200000b,80000s
<C:/Users/CCamp/AppData/Local/Programs/Mi
KTeX/fonts/type1/public/amsfonts/cm/cmbx10.pfb><C:/Users/CCamp/AppData/Local/Pr
ograms/MiKTeX/fonts/type1/public/amsfonts/cm/cmbx12.pfb><C:/Users/CCamp/AppData
/Local/Programs/MiKTeX/fonts/type1/public/amsfonts/cm/cmbx9.pfb><C:/Users/CCamp
/AppData/Local/Programs/MiKTeX/fonts/type1/public/amsfonts/cm/cmbxti10.pfb><C:/
Users/CCamp/AppData/Local/Programs/MiKTeX/fonts/type1/public/amsfonts/cm/cmmi10
.pfb><C:/Users/CCamp/AppData/Local/Programs/MiKTeX/fonts/type1/public/amsfonts/
cm/cmmi7.pfb><C:/Users/CCamp/AppData/Local/Programs/MiKTeX/fonts/type1/public/a
msfonts/cm/cmr10.pfb><C:/Users/CCamp/AppData/Local/Programs/MiKTeX/fonts/type1/
public/amsfonts/cm/cmr12.pfb><C:/Users/CCamp/AppData/Local/Programs/MiKTeX/font
s/type1/public/amsfonts/cm/cmr17.pfb><C:/Users/CCamp/AppData/Local/Programs/MiK
TeX/fonts/type1/public/amsfonts/cm/cmr9.pfb><C:/Users/CCamp/AppData/Local/Progr
ams/MiKTeX/fonts/type1/public/amsfonts/cm/cmsy10.pfb><C:/Users/CCamp/AppData/Lo
cal/Programs/MiKTeX/fonts/type1/public/amsfonts/cm/cmsy7.pfb><C:/Users/CCamp/Ap
pData/Local/Programs/MiKTeX/fonts/type1/public/amsfonts/cm/cmti10.pfb><C:/Users
/CCamp/AppData/Local/Programs/MiKTeX/fonts/type1/public/amsfonts/cm/cmti12.pfb>
<C:/Users/CCamp/AppData/Local/Programs/MiKTeX/fonts/type1/public/amsfonts/cm/cm
tt10.pfb>
Output written on Supplementary.pdf (20 pages, 2393759 bytes).
PDF statistics:
 154 PDF objects out of 1000 (max. 8388607)
 0 named destinations out of 1000 (max. 500000)
 31 words of extra memory for PDF output out of 10000 (max. 10000000)
