# Supplementary material for: CanDrivR-CS: a cancer-specific machine learning framework for distinguishing recurrent and rare variants
Source: Bioinform Adv. 2026 Jan 12;6(1):vbag008. doi: 10.1093/bioadv/vbag008 (PMC12935160; doi:10.1093/bioadv/vbag008)
Supplement: vbag008_Supplementary_Data [file vbag008_supplementary_data.zip › Supplementary.tex]

\documentclass[a4paper, 10pt]{article}
\usepackage{geometry} % Adjust page margins if needed
\usepackage{graphicx} % For including figures
\usepackage{lipsum}   % For generating filler text, you can remove this
\usepackage{wrapfig}
\usepackage{float}
\usepackage{makecell}
\usepackage{enumitem}
\usepackage{longtable}
\usepackage{array}
\usepackage{booktabs}
% Title and author information
\title{Supplementary Materials for \textit{CanDrivR-CS}: A Cancer-Specific Machine Learning Framework for Distinguishing Recurrent and Rare Variants}
\author{Amy Francis, Colin Campbell, Tom Gaunt}
%\date{\today}

% Remove paragraph indentation
\setlength{\parindent}{0pt}

% Bibliography style
\usepackage{natbib}
\usepackage{caption}
\usepackage{url} 
\begin{document} \emergencystretch 3em

\maketitle

In this Supplementary, we present details of the software used (Section 1) and comments on our methods and models for \textit{CanDrivR} and \textit{CanDrivR-CS} (Section 2).

\section{Software Availability and Usage Advisory}

The \textit{CanDrivR-CS} code, training, and test data is available at:\\ 

\url{https://github.com/amyfrancis97/CanDrivR-CS}.


\vspace{0.2cm}

This Github webpage gives the code-base which was used for determining the results in the paper. The Anaconda environment setup can fail because the environment specification pins exact builds (e.g. $=py38hecd8cb5\_0$) for Intel processors. Some of these are also defaults for Python 3.8. The code base was independently evaluated by a set of potential users, and by all authors (to also cover the possibility of using an Arm64 Mac based machine). The Anaconda environment setup failed with the Arm64 Mac for the above reasons, but evaluations on Intel processor machines proved successful: for Intel processors,  modules were sometimes reported absent by some users, though with such problems readily resolved via updates. The numbers output from the code can differ marginally from the results stated in the paper, due to these module dependencies.  To improve ease of usage, the authors intend to create a stand-alone Python-based software package in due course, which would be presented on this Github page. However, this would be conditional on time resource availability for this research project.     


\section{Methods \& Optimisation}
\subsection{Optimising the Recurrent Dataset Threshold}
\subsubsection{\textit{CanDrivR} Baseline Model}
Our baseline model classified variants based on whether they are rare or recurrent in the International Cancer Genome Consortium (ICGC) dataset ~\citep{Hudson2010}. Rare variants were defined as those occurring only once in the ICGC dataset. To optimise the threshold for selecting recurrent variants, we altered our training data to include recurrent variants with donor counts in the range of $>$1 and $>$9.  Figure \ref{fig:donor_count_vs_f1} shows the mean cross-validation F1 score against the donor count threshold for the recurrent class. For each threshold, we randomly sub-sampled the same number of rare variants ($r=1$) to create a balanced dataset. We found that a donor count threshold of $>$2 led to the highest F1 score (approximately 78\%), while still maintaining a dataset size of 135,648 missense variants. As a result, we adopted this threshold in the \textit{CanDrivR} baseline model.

\subsubsection{\textit{CanDrivR-CS} Models}
We then repeated this threshold optimisation process for each of our \textit{CanDrivR-CS} models, adjusting the threshold for each cancer type (Figure \ref{fig:donor_count_vs_f1_CS_1}). For each cancer type, we selected the threshold that resulted in the highest performance.

\subsection{Feature Selection}
We performed feature selection to identify the most informative features for distinguishing between rare and recurrent mutations. Initially, our baseline XGBoost model used 1,807 features derived from \textit{DrivR-Base}~\citep{Francis2024}. For optimisation purposes, we randomly sampled a balanced training subset of 5,000 variants from the baseline ICGC dataset. The importance of each feature was evaluated using XGBoost’s get\_booster().get\_score function, which ranks features based on their contribution to the model.

In the initial run, 673 out of the 1,807 features were found to be informative; each receiving an importance score of 1 or higher. These 673 features were then ranked by importance, with the top feature being hg48phyloP470way (importance score = 37). To assess how feature inclusion impacted the performance, we employed an iterative approach. Starting with the most important feature, we incrementally added features to the model, performing 673 iterations in total. For each iteration, we plotted the number of features used against the mean F1 score obtained through leave-one-group-out cross-validation (blue line). The standard deviation of the F1 scores across the folds is represented by the orange line. From this, we decided to set a threshold of 351 features for the final model, as including additional features beyond this point did not improve the performance (Figure \ref{fig:feature_selection_ICGC}).

From the selected features, we plotted the top 30 based on their importance scores in XGBoost (Figure \ref{fig:feature_importance_ICGC}). The most informative features were conservation-based metrics such as PhyloP and PhastCons, alongside DNA-shape properties predicted by DNAShapeR. These DNA-shape properties included Rolls, Helix Twists (HelT), and Minor Groove Width (MGW).

\subsection{\textit{CanDrivR-CS}: How Well Can Cancer-Specific Models Generalise to Other Cancer Datasets?}
We aimed to understand the extent to which our cancer-specific models could generalise to other cancer datasets. The rationale behind this testing was for two reasons: firstly, to investigate whether certain cancer types can be pooled into a single predictive model, and secondly, to explore the potential for shared feature group importances across different cancers. By training models on specific cancer types and then testing them on other cancer datasets, we recorded the test accuracy and the F1 score for all models on each dataset. The results for the top models are shown in Supplementary Figure \ref{fig:clustering}, where the orange point indicates the test results for the cancer dataset used to train the model.

These test results demonstrated that cancer-specific models were able to generalise to other cancer types, but typically with a much lower performance, compared to a cancer-specific context. Across all models, no other datasets showed competing performance with the cancer that they were trained on. This suggests that there is an advantage in building cancer-specific predictors, as each cancer has unique variants that exist within rare and recurrent backgrounds.

\subsection{Final Features}

In Tables \ref{tab:dna_shape} to \ref{table:diprodb_properties}, we list all of the features used in our final model with a brief description and their sources. For a full explanation and description of the feature groups used in \textit{CanDrivR-CS}, please refer to our previous \textit{DrivR-Base} paper and supplementary materials~\citep{Francis2024}.


\subsection{Test Set Accuracy Dependence on Sample Size}

A comparison of the test set accuracies of cancer-type predictors in Table 1 of the main paper is made complex by the dependence of test accuracy on training set size. Within the machine learning literature, there is theoretical and experimental support for a Zipf’s law dependence of the {\it test error}, $z$, on the training set size, $m$. That is, $z=a m^{-\alpha}+b$. The parameter $b$ is a residual error which might, for example, derive from unstructured white noise in the data, or there may be a lack of key input data which negates perfect classification, even in the theoretical case of $m \rightarrow \infty$. The parameter $\alpha$ is related to the efficiency of the learning algorithm used to build the classifier, with an upper bound of $\alpha=1$ for the most efficient algorithms ~\citep{opper1991}. In ~\citep{Mukherjee2003} we used such an insight to investigate the dependence of the test error of a classifier on the training set size, for gene expression data. In this paper we show that, for a given gene expression dataset, it is possible to determine $a$, $b$ and $\alpha$ from the current dataset, and hence extrapolate classifier performance if more data were to become available (the $m \rightarrow \infty$ limit). Our co-authored paper ~\citep{Mukherjee2003} has citations to various machine learning papers relevant to this discussion of learning curves. 

In Supplementary Figure \ref{fig:acc_vs_samplesize} we present the {\it test set accuracies} (TSA, i.e. $1-z$) for the $50$ cancer types considered in this study, stated in Section 2.6 below, and described in the main paper, Table 2. We derived a minimally placed Zipf’s Law which passes through the weakest classifiers in terms of test performance (rendered as a test accuracy curve in Supplementary Figure  \ref{fig:acc_vs_samplesize}), against training set size. All depicted test accuracies lie on or above this lower bounding learning curve. Though only an estimation process, this approach does give interesting insights. Firstly, for $20$ of the $50$ cancer types considered, the  {\it test set accuracies} are on or above $0.8$. This lower bound on the most accurate classifiers is presented as a dashed horizontal line in Supplementary Figure  \ref{fig:acc_vs_samplesize}. Secondly, for poorer test set accuracy prediction, such as liver adenocarcinoma (LIAD) at $0.6$ and uterine carcinosarcoma (UTCA) at $0.63$, these test set accuracies are most probably due to inadequate training set sizes. Improvements can be made with more data. Thirdly, this argument also suggests that, if a sufficient number of samples become available, then there is a minimal test set accuracy of about $0.7$ achievable for all classifiers i.e. {\it taken across all cancer types}. Finally, this approach also suggests that, due to heterogeneity in the data, or poor characterisation of functionally distinct subtypes, perfect classification is generally unattainable even in the theoretical limit of $m \rightarrow \infty$. Noise in the data could contribute to this shortfall in the TSA as $m \rightarrow \infty$. However, such experimental noise is likewise present for the $20$ classifiers with TSAs on or above $0.8$, so this is not a complete explanation. The most likely explanations, related to the $b$ parameter in Zipf’s Law, is that the classifier lacks crucial input information which is required for a higher accuracy prediction, that the cancer genetic profile is very heterogeneous, or that the phenotype descriptions are inadequate.


\subsection{Data behind Figure 1 of the main paper and \\ Supplementary Figure 6}

With reference to the cancer names and corresponding type-codes of Table 2 of the main paper (cf. caption comment on LAML and CMDI), the table below restates the numbers behind Figure 1 of the main paper in alphabetic order:

\begin{center}
\begin{small}
\begin{tabular}{|c|c|c|c|c|c|}
	\hline
	Cancer type  & Test set accuracy (TSA) & Prec & Rec & F1 & AUC \\
	\hline
	ALL & 0.63 &  0.66 &  0.69 &  0.65 & 0.73  \\
	\hline
	AML & 0.57 & 0.55  & 0.70  & 0.60  &  0.58 \\
	\hline
	BLCA & 0.78 & 0.78  & 0.79  &  0.78 & 0.84   \\
	\hline
	BOCA & 0.73 &  0.69 & 0.74  & 0.70  & 0.78  \\
	\hline
	BRCA & 0.78 & 0.76  & 0.81  & 0.78  & 0.85  \\
	\hline
	BTCA & 0.79 & 0.79  & 0.79  & 0.79  & 0.84  \\
    \hline	
	CESC & 0.83 & 0.83  & 0.84  &  0.83 &  0.90 \\
	\hline
	CLLE & 0.70 & 0.71  &  0.76 & 0.72  & 0.71  \\
    \hline
	CMDI & 0.70 & 0.71  &  0.68  &  0.68 &  0.79 \\
	\hline
	COAD & 0.70 & 0.71  & 0.68  & 0.69  & 0.75  \\
	\hline
	COCA & 0.76 & 0.76  & 0.76  & 0.76  & 0.82  \\
	\hline
	DLBC & 0.65 &  0.71 & 0.65  & 0.67  &  0.66 \\
	\hline
	EOPC & 0.72 &  0.74 &  0.69 & 0.71  & 0.79   \\
	\hline
	ESAD & 0.79 & 0.79  & 0.80  & 0.79  & 0.85  \\
	\hline
	ESCA & 0.79 & 0.81  & 0.79  & 0.80  &  0.85 \\
	\hline
	GACA & 0.82 & 0.82  & 0.83  & 0.82  & 0.89  \\
	\hline
	GBM & 0.84 & 0.85  & 0.84  & 0.84  & 0.91  \\
	\hline
	HNSC & 0.84 & 0.84  &  0.84 &  0.84 &  0.89 \\
	\hline
	KICH & 0.72 &  0.73 & 0.68  & 0.70  & 0.77  \\
	\hline
	KIRC & 0.66 & 0.67  & 0.67  &  0.66 & 0.73  \\
	\hline
	KIRP & 0.73 & 0.73  & 0.75  & 0.74  & 0.79   \\
	\hline
	LAML & 0.68 & 0.67  & 0.70 &  0.68 & 0.72  \\
    \hline
	LGG & 0.85 & 0.91  & 0.80  &  0.84 & 0.91  \\
	\hline
	LIAD & 0.60 & 0.58  & 0.57  & 0.56  &  0.64 \\
	\hline
	LICA & 0.85 &  0.84 & 0.88  & 0.86  & 0.91   \\
	\hline
	LIHC & 0.82 & 0.80  & 0.86  & 0.83  & 0.88  \\
	\hline	
	LINC & 0.78 & 0.74  & 0.85  & 0.79  & 0.82   \\
	\hline
	LIRI & 0.59 & 0.58  & 0.49  & 0.52  & 0.65  \\
	\hline
	LMS & 0.78 &  0.78 & 0.80  & 0.78  & 0.82  \\
	\hline
	LUAD & 0.82 & 0.80  & 0.89  & 0.84  & 0.89  \\
	\hline
	LUSC & 0.82 & 0.81  & 0.86  &  0.83 & 0.88  \\
	\hline
	MALY & 0.65 &  0.65 & 0.77  & 0.70  & 0.63   \\
	\hline
	MELA & 0.71 & 0.77  & 0.69  & 0.70  & 0.76  \\
	\hline
	NACA & 0.73 & 0.72  & 0.72  & 0.72  & 0.77  \\
	\hline
	NKTL & 0.64 &  0.64 & 0.67  & 0.65  & 0.67  \\
	\hline
	ORCA & 0.84 & 0.82  & 0.85  &  0.83 & 0.91  \\
	\hline
	OV & 0.83 & 0.83  &  0.84 & 0.83  & 0.88  \\
	\hline
	PAAD & 0.84 & 0.85 &  0.83 & 0.84  & 0.90  \\
	\hline
	PACA & 0.83 & 0.85  & 0.79  & 0.82  & 0.88   \\
 	\hline    	
	PAEN & 0.69 & 0.70  &  0.72 & 0.66  &  0.80 \\
	\hline
	PBCA & 0.79 &  0.77  & 0.78  & 0.77 & 0.85  \\
	\hline
	PEME & 0.63 & 0.67  &  0.65  & 0.64  & 0.69  \\
	\hline
	PRAD & 0.82 & 0.83  &  0.81 & 0.82  & 0.87 \\
	\hline
	READ & 0.89 & 0.86  & 0.90  & 0.88  &  0.95 \\
	\hline
	RECA & 0.66 &  0.68  &  0.69 &  0.67 & 0.72  \\
	\hline
	SARC & 0.66 & 0.66  & 0.67  & 0.66  & 0.73  \\
	\hline
	SKCA & 0.89 & 0.89  &  0.89 &  0.89 & 0.92  \\
	\hline
	SKCM & 0.90 & 0.90  & 0.91  & 0.90  & 0.96  \\
	\hline
	STAD & 0.84 & 0.85  & 0.82  & 0.84  & 0.91  \\
	\hline
	THCA & 0.84 & 0.83  & 0.87  & 0.85  & 0.90  \\
	\hline
	UCEC & 0.88 & 0.89  & 0.87  & 0.88  & 0.94   \\
	\hline
	UTCA & 0.63 &  0.61 &  0.63 & 0.61  & 0.67  \\
	\hline
\end{tabular}
\end{small}
\end{center}


\bibliographystyle{plain}
\bibliography{../reference} 
\clearpage


\begin{figure}[ht]
  \centering
  \includegraphics[width=0.9\textwidth]{../figures/donor_count_vs_f1_and_size.png}
  \caption{We aimed to establish the best threshold for filtering our recurrent variants. We trained the model using different donor count thresholds ranging from $>$1 to $>9$, and evaluated the models on our cancer-specific test data. We found that filtering variants to  those that are found in more than two patients yielded the highest F1 cross-validation score (0.78).}
  \label{fig:donor_count_vs_f1}
\end{figure}

\clearpage


\begin{figure}[h]
  \centering
  \includegraphics[width=0.99\textwidth]{../figures/cancer_spec_donor_plots_2.png}
  \caption{For each cancer type in \textit{CanDrivR-CS}, we optimised the donor count threshold of the recurrent variants. We select the threshold that led to the highest performance for each dataset. Here we show some examples of the optimisation curves produced.}
  \label{fig:donor_count_vs_f1_CS_1}
\end{figure}
\clearpage

\begin{figure}[ht]
  \centering
\includegraphics[width=0.9\textwidth]         
{../figures/feature_permutation_ICGC.png}
  \caption{We optimised the features used in our model through sequential feature selection. To reduce the data size for optimisation purposes, we randomly sub-sampled our training dataset to create a balanced subset of 5,000 variants. We then employed XGBoost’s get\_booster().get\_score function to obtain feature importance scores, ranking the top 673 features that had a score greater than 1. Starting with the most important feature, we incrementally added the next most important feature to the model and re-evaluated our baseline model. We plotted the mean cross-validation F1 score for each iteration (in blue) alongside the standard deviation across the folds (in orange). The grey line shows the selected cutoff for diminishing returns.}
  \label{fig:feature_selection_ICGC}
\end{figure}

\clearpage

\begin{figure}[ht]
  \centering
\includegraphics[width=0.9\textwidth]         
{../figures/feature_importance.png}
  \caption{From our features selected in Figure \ref{fig:feature_selection_ICGC}, we plotted the top 30 features with their relative importance scores. For more information on the feature codes, please refer to supplementary tables \ref{tab:dna_shape}-\ref{table:diprodb_properties}}
  \label{fig:feature_importance_ICGC}
\end{figure}

\clearpage


\begin{figure}[h]
\centering
\includegraphics[width=0.9\textwidth]{../figures/clustering_test_1-2.png}
\caption{Here, we plotted the cancer-specific cross-validation F1 score vs accuracy against the results of testing on all other cancer datasets. Specifically, we trained our \textit{CanDrivR-CS} models, and tested each model on all other cancer datasets. The reasoning for this was to test the ability of our models to generalise to other cancer datasets. We found that for each cancer model, the corresponding cancer test dataset gives the best performance. No other cancer datasets are competitive or even close to the performance of the cancer data that was used to train the model. Hence, we cannot pool any cancer-specific models together.}
\label{fig:clustering}
\end{figure}

\clearpage


\begin{figure}[ht]
	\centering
	\includegraphics[width=0.9\textwidth]         
	{../figures/acc.png}
	\caption{For the 50 cancer types considered in Table 1 of the main paper, this Figure gives the test set accuracy (TSA, on the $y$-axis) against the corresponding sample size ($x$-axis). For $20$ of the cancer types, the TSA is lower bounded by $0.8$ given as a dashed line in the Figure. All datapoints are lower bounded by a Zipf's Law curve (see text) which indicates that, for some cancer types, increasing the sample size would probably raise the TSA to $0.7$ or better. The asymptotic performance of this learning curve ($m\rightarrow \infty$, $m$ is the sample size) suggests perfect classification is unattainable due to noise in the data, crucial data is lacking, and other factors.}
	\label{fig:acc_vs_samplesize}
\end{figure}

\clearpage


\begin{longtable}{>{\raggedright\arraybackslash}p{8cm}rr}
\caption{Missing Data Summary} \\
\toprule
Feature Name & Missing Count & Missing \% \\
\midrule
\endfirsthead

\multicolumn{3}{c}%
{{\bfseries \tablename\ \thetable{} -- continued from previous page}} \\
\toprule
Feature Name & Missing Count & Missing \% \\
\midrule
\endhead

\midrule
\multicolumn{3}{r}{{Continued on next page}} \\
\endfoot

\bottomrule
\endlastfoot

k24Bismapscore & 14430 & 10.64 \\
PHAT & 9607 & 7.08 \\
BLOSUM45 & 9607 & 7.08 \\
JTT\_TM & 9607 & 7.08 \\
BLOSUM30 & 9607 & 7.08 \\
PAM120 & 9607 & 7.08 \\
JTT & 9607 & 7.08 \\
BLOSUM80 & 9607 & 7.08 \\
PAM40 & 9607 & 7.08 \\
PAM250 & 9607 & 7.08 \\
mutant\_AA\_Average\_relative\_fractional \_occurrence\_in\_E0(i)\_(Rackovsky-Scheraga,\_1982) & 9490 & 7.00 \\
mutant\_AA\_Normalized\_positional \_residue\_frequency\_at\_helix\_termini\_C4'(Aurora-Rose,\_1998) & 9490 & 7.00 \\
mutant\_AA\_Normalized\_positional \_residue\_frequency\_at\_helix\_termini\_Nc\_(Aurora-Rose,\_1998) & 9490 & 7.00 \\
mutant\_AA\_Normalized\_positional \_residue\_frequency\_at\_helix\_termini\_C''(Aurora-Rose,\_1998) & 9490 & 7.00 \\
mutant\_AA\_Normalized\_positional \_residue\_frequency\_at\_helix\_termini\_C'(Aurora-Rose,\_1998) & 9490 & 7.00 \\
mutant\_AA\_Normalized\_positional \_residue\_frequency\_at\_helix\_termini\_N''(Aurora-Rose,\_1998) & 9490 & 7.00 \\
mutant\_AA\_Normalized\_positional \_residue\_frequency\_at\_helix\_termini\_N'(Aurora-Rose,\_1998) & 9490 & 7.00 \\
mutant\_AA\_Normalized\_positional \_residue\_frequency\_at\_helix\_termini\_N4(Aurora-Rose,\_1998) & 9490 & 7.00 \\
mutant\_AA\_Normalized\_positional \_residue\_frequency\_at\_helix\_termini\_N3(Aurora-Rose,\_1998) & 9490 & 7.00 \\
mutant\_AA\_Normalized\_positional \_residue\_frequency\_at\_helix\_termini\_N2(Aurora-Rose,\_1998) & 9490 & 7.00 \\
mutant\_AA\_Normalized\_positional \_residue\_frequency\_at\_helix\_termini\_N1(Aurora-Rose,\_1998) & 9490 & 7.00 \\
mutant\_AA\_Normalized\_positional \_residue\_frequency\_at\_helix\_termini\_C1(Aurora-Rose,\_1998) & 9490 & 7.00 \\
mutant\_AA\_Normalized\_positional \_residue\_frequency\_at\_helix\_termini\_C2(Aurora-Rose,\_1998) & 9490 & 7.00 \\
mutant\_AA\_Normalized\_positional \_residue\_frequency\_at\_helix\_termini\_C3(Aurora-Rose,\_1998) & 9490 & 7.00 \\
mutant\_AA\_Normalized\_positional \_residue\_frequency\_at\_helix\_termini\_C4(Aurora-Rose,\_1998) & 9490 & 7.00 \\
mutant\_AA\_Average\_relative\_probability \_of\_beta-sheet\_(Chou-Fasman,\_1978a) & 9490 & 7.00 \\
mutant\_AA\_Average\_relative\_probability \_of\_alpha-helix\_(Chou-Fasman,\_1978a) & 9490 & 7.00 \\
mutant\_AA\_Hydropathy\_scale\_based\_on \_self-information\_values\_in\_the\_two-state\_model\_(50\%\_accessibility)\_(Naderi-Manesh\_et\_al.,\_2001) & 9490 & 7.00 \\
mutant\_AA\_Hydrophobicity\_coefficient\_in \_RP-HPLC,\_C18\_with\_0.1\%TFA/2-PrOH/MeCN/H2O\_(Wilce\_et\_al.\_1995) & 9490 & 7.00 \\
mutant\_AA\_Hydrophobicity\_coefficient\_in \_RP-HPLC,\_C8\_with\_0.1\%TFA/MeCN/H2O\_(Wilce\_et\_al.\_1995) & 9490 & 7.00 \\
mutant\_AA\_Hydrophobicity\_coefficient\_in \_RP-HPLC,\_C4\_with\_0.1\%TFA/MeCN/H2O\_(Wilce\_et\_al.\_1995) & 9490 & 7.00 \\
mutant\_AA\_Hydrophobicity\_coefficient\_in \_RP-HPLC,\_C2\_with\_0.1\%TFA/MeCN/H2O\_(Wilce\_et\_al.\_1995) & 9490 & 7.00 \\
mutant\_AA\_Hydrophobicity\_coefficient\_in \_RP-HPLC,\_C1\_with\_0.1\%TFA/MeCN/H2O\_(Wilce\_et\_al.\_1995) & 9490 & 7.00 \\
mutant\_AA\_A\_parameter\_defined\_from\_the\_residuals \_obtained\_from\_the\_best\_correlation\_of\_the\_Chou-Fasman\_parameter\_of\_beta-sheet\_(Charton-Charton,\_1983) & 9490 & 7.00 \\
mutant\_AA\_Hydrophobicity\_coefficient\_in \_RP-HPLC,\_C18\_with\_0.1\%TFA/MeCN/H2O\_(Wilce\_et\_al.\_1995) & 9490 & 7.00 \\
mutant\_AA\_Hydrophobicity\_coefficient\_in \_RP-HPLC,\_C8\_with\_0.1\%TFA/2-PrOH/MeCN/H2O\_(Wilce\_et\_al.\_1995) & 9490 & 7.00 \\
mutant\_AA\_Hydrophobicity\_coefficient\_in \_RP-HPLC,\_C4\_with\_0.1\%TFA/2-PrOH/MeCN/H2O\_(Wilce\_et\_al.\_1995) & 9490 & 7.00 \\
mutant\_AA\_Hydrophobicity\_coefficient\_in \_RP-HPLC,\_C2\_with\_0.1\%TFA/2-PrOH/MeCN/H2O\_(Wilce\_et\_al.\_1995) & 9490 & 7.00 \\
mutant\_AA\_Hydrophobicity\_coefficient\_in \_RP-HPLC,\_C1\_with\_0.1\%TFA/2-PrOH/MeCN/H2O\_(Wilce\_et\_al.\_1995) & 9490 & 7.00 \\
WT\_AA\_Average\_relative\_fractional\_occurrence\_in \_E0(i)\_(Rackovsky-Scheraga,\_1982) & 9490 & 7.00 \\
WT\_AA\_Normalized\_positional\_residue\_frequency\_at \_helix\_termini\_C4'(Aurora-Rose,\_1998) & 9490 & 7.00 \\
WT\_AA\_Normalized\_positional\_residue\_frequency\_at \_helix\_termini\_Nc\_(Aurora-Rose,\_1998) & 9490 & 7.00 \\
WT\_AA\_Normalized\_positional\_residue\_frequency\_at \_helix\_termini\_C''(Aurora-Rose,\_1998) & 9490 & 7.00 \\
WT\_AA\_Normalized\_positional\_residue\_frequency\_at \_helix\_termini\_C'(Aurora-Rose,\_1998) & 9490 & 7.00 \\
WT\_AA\_Normalized\_positional\_residue\_frequency\_at \_helix\_termini\_N''(Aurora-Rose,\_1998) & 9490 & 7.00 \\
WT\_AA\_Normalized\_positional\_residue\_frequency\_at \_helix\_termini\_N'(Aurora-Rose,\_1998) & 9490 & 7.00 \\
WT\_AA\_Normalized\_positional\_residue\_frequency\_at \_helix\_termini\_N4(Aurora-Rose,\_1998) & 9490 & 7.00 \\
WT\_AA\_Normalized\_positional\_residue\_frequency\_at \_helix\_termini\_N3(Aurora-Rose,\_1998) & 9490 & 7.00 \\
WT\_AA\_Normalized\_positional\_residue\_frequency\_at \_helix\_termini\_N2(Aurora-Rose,\_1998) & 9490 & 7.00 \\
WT\_AA\_Normalized\_positional\_residue\_frequency\_at \_helix\_termini\_N1(Aurora-Rose,\_1998) & 9490 & 7.00 \\
WT\_AA\_Normalized\_positional\_residue\_frequency\_at \_helix\_termini\_C1(Aurora-Rose,\_1998) & 9490 & 7.00 \\
WT\_AA\_Normalized\_positional\_residue\_frequency\_at \_helix\_termini\_C2(Aurora-Rose,\_1998) & 9490 & 7.00 \\
WT\_AA\_Normalized\_positional\_residue\_frequency\_at \_helix\_termini\_C3(Aurora-Rose,\_1998) & 9490 & 7.00 \\
WT\_AA\_Normalized\_positional\_residue\_frequency\_at \_helix\_termini\_C4(Aurora-Rose,\_1998) & 9490 & 7.00 \\
WT\_AA\_Average\_relative\_probability\_of \_beta-sheet\_(Chou-Fasman,\_1978a) & 9490 & 7.00 \\
WT\_AA\_Average\_relative\_probability\_of \_alpha-helix\_(Chou-Fasman,\_1978a) & 9490 & 7.00 \\
WT\_AA\_Hydropathy\_scale\_based\_on\_self-information \_values\_in\_the\_two-state\_model\_(50\%\_accessibility)\_(Naderi-Manesh\_et\_al.,\_2001) & 9490 & 7.00 \\
WT\_AA\_Hydrophobicity\_coefficient\_in \_RP-HPLC,\_C18\_with\_0.1\%TFA/2-PrOH/MeCN/H2O\_(Wilce\_et\_al.\_1995) & 9490 & 7.00 \\
WT\_AA\_Hydrophobicity\_coefficient\_in \_RP-HPLC,\_C8\_with\_0.1\%TFA/MeCN/H2O\_(Wilce\_et\_al.\_1995) & 9490 & 7.00 \\
WT\_AA\_Hydrophobicity\_coefficient\_in \_RP-HPLC,\_C4\_with\_0.1\%TFA/MeCN/H2O\_(Wilce\_et\_al.\_1995) & 9490 & 7.00 \\
WT\_AA\_Hydrophobicity\_coefficient\_in \_RP-HPLC,\_C2\_with\_0.1\%TFA/MeCN/H2O\_(Wilce\_et\_al.\_1995) & 9490 & 7.00 \\
WT\_AA\_Hydrophobicity\_coefficient\_in \_RP-HPLC,\_C1\_with\_0.1\%TFA/MeCN/H2O\_(Wilce\_et\_al.\_1995) & 9490 & 7.00 \\
WT\_AA\_A\_parameter\_defined\_from\_the\_residuals \_obtained\_from\_the\_best\_correlation\_of\_the\_Chou-Fasman\_parameter\_of\_beta-sheet\_(Charton-Charton,\_1983) & 9490 & 7.00 \\
WT\_AA\_Hydrophobicity\_coefficient\_in \_RP-HPLC,\_C18\_with\_0.1\%TFA/MeCN/H2O\_(Wilce\_et\_al.\_1995) & 9490 & 7.00 \\
WT\_AA\_Hydrophobicity\_coefficient\_in \_RP-HPLC,\_C8\_with\_0.1\%TFA/2-PrOH/MeCN/H2O\_(Wilce\_et\_al.\_1995) & 9490 & 7.00 \\
WT\_AA\_Hydrophobicity\_coefficient\_in \_RP-HPLC,\_C4\_with\_0.1\%TFA/2-PrOH/MeCN/H2O\_(Wilce\_et\_al.\_1995) & 9490 & 7.00 \\
WT\_AA\_Hydrophobicity\_coefficient\_in \_RP-HPLC,\_C2\_with\_0.1\%TFA/2-PrOH/MeCN/H2O\_(Wilce\_et\_al.\_1995) & 9490 & 7.00 \\
WT\_AA\_Hydrophobicity\_coefficient\_in \_RP-HPLC,\_C1\_with\_0.1\%TFA/2-PrOH/MeCN/H2O\_(Wilce\_et\_al.\_1995) & 9490 & 7.00 \\
k24Bismapscore\_WT & 8853 & 6.53 \\
PHAT\_WT & 3853 & 2.84 \\
BLOSUM45\_WT & 3853 & 2.84 \\
JTT\_TM\_WT & 3853 & 2.84 \\
BLOSUM30\_WT & 3853 & 2.84 \\
PAM120\_WT & 3853 & 2.84 \\
JTT\_WT & 3853 & 2.84 \\
BLOSUM80\_WT & 3853 & 2.84 \\
PAM40\_WT & 3853 & 2.84 \\
PAM250\_WT & 3853 & 2.84 \\
PHAT\_mutant & 3853 & 2.84 \\
BLOSUM45\_mutant & 3853 & 2.84 \\
JTT\_TM\_mutant & 3853 & 2.84 \\
BLOSUM30\_mutant & 3853 & 2.84 \\
PAM120\_mutant & 3853 & 2.84 \\
JTT\_mutant & 3853 & 2.84 \\
BLOSUM80\_mutant & 3853 & 2.84 \\
PAM40\_mutant & 3853 & 2.84 \\
PAM250\_mutant & 3853 & 2.84 \\
Resno & 0 & 0.00 \\
Seq & 0 & 0.00 \\
Pos & 0 & 0.00 \\
UniProt & 0 & 0.00 \\
mutant\_AA & 0 & 0.00 \\
WT\_AA & 0 & 0.00 \\
WT\_AA\_volume & 0 & 0.00 \\
mutant\_AA\_volume & 0 & 0.00 \\
\caption{This table shows the missingness of data managed by XGBoost. ~\citep{Chiu2016}.}
\label{tab:missingness}
\end{longtable}

\clearpage

\begin{table}[h]
\centering
\begin{tabular}{|c|c|c|}
\hline
\textbf{Code} & \textbf{Positions} & \textbf{Description} \\ \hline
\multicolumn{3}{|c|}{\textbf{Wild Type (WT)}} \\ \hline
HelT\_WT & 2-18 & Helical Twist\\ \hline
Roll\_WT & 2-18 & Roll\\ \hline
ProT\_WT & 2-18 & Propeller Twist \\ \hline
EP\_WT & 2-18 & Electrostatic Potential\\ \hline
MGW\_WT & 2-8 & Minor Groove Width \\ \hline

\multicolumn{3}{|c|}{\textbf{Mutant (Mut)}} \\ \hline
HelT\_Mut & 9,-13 & Helical Twist \\ \hline
Roll\_Mut & 8-13 & Roll \\ \hline
ProT\_Mut & 9-13 & Propeller Twist  \\ \hline
EP\_Mut & 9-13 & Electrostatic Potential\\ \hline
MGW\_Mut & 9-13 & Minor Groove Width\\ \hline
\end{tabular}
\caption{This table shows the DNA shape feature used in our final model. They include helix twists, propeller twists, electrostatic potential, and minor groove width. All of our DNA shape features were sourced from the R package 'DNAShapeR' ~\citep{Chiu2016}.}
\label{tab:dna_shape}
\end{table}

\begin{table}[h]
\centering
\begin{tabular}{|c|c|}
\hline
\textbf{Feature Code} & \textbf{Description} \\ \hline
\multicolumn{2}{|c|}{\textbf{PhyloP Scores}} \\ \hline
hg38phyloP470wayscore & PhyloP score across 470 vertebrate species \\ \hline
hg38phyloP17wayscore & PhyloP score across 17 vertebrate species \\ \hline
hg38phyloP7wayscore & PhyloP score across 7 vertebrate species \\ \hline
hg38phyloP100wayscore & PhyloP score across 100 vertebrate species \\ \hline
hg38phyloP4wayscore & PhyloP score across 4 vertebrate species \\ \hline
hg38phyloP30wayscore & PhyloP score across 30 vertebrate species \\ \hline
hg38phyloP20wayscore & PhyloP score across 20 vertebrate species \\ \hline

\multicolumn{2}{|c|}{\textbf{PhastCons Scores}} \\ \hline
hg38phastCons4wayscore & PhastCons score across 4 vertebrate species \\ \hline
hg38phastCons17wayscore & PhastCons score across 17 vertebrate species \\ \hline
hg38phastCons30wayscore & PhastCons score across 30 vertebrate species \\ \hline
hg38phastCons20wayscore & PhastCons score across 20 vertebrate species \\ \hline
hg38phastCons470wayscore & PhastCons score across 470 vertebrate species \\ \hline
hg38phastCons7wayscore & PhastCons score across 7 vertebrate species \\ \hline
hg38phastCons100wayscore & PhastCons score across 100 vertebrate species \\ \hline

\multicolumn{2}{|c|}{\textbf{Mappability Scores}} \\ \hline
k24Bismapscore & Bismap score (24-mer) \\ \hline
k36Bismapscore & Bismap score (36-mer) \\ \hline
k100Bismapscore & Bismap score (100-mer) \\ \hline
k100Umapscore & Umap score (100-mer) \\ \hline
k50Umapscore & Umap score (50-mer) \\ \hline

\end{tabular}
\caption{These features represent the conservation-based and mappability scores used in our final models. We downloaded conservation measures from the UCSC Genome Browser ~\citep{Nassar2023}.}
\label{table:conservation_kernel_scores}
\end{table}

\begin{table}[h]
\centering
\begin{tabular}{|c|p{10cm}|} % Adjust the width as needed
\hline
\textbf{Feature Code} & \textbf{Description} \\ \hline

\multicolumn{2}{|c|}{\textbf{GC Content}} \\ \hline
$<n>$GCContent & where 'n' is the GC content calculated over 20, 40, 60, 80, 100, 200, 500, 1000, 2000 base pair windows \\ \hline

\multicolumn{2}{|c|}{\textbf{CpG Count}} \\ \hline
$<n>$CpGCount & where 'n' is the CpG count calculated over 20, 60, 100, 200, 500, 1000, 2000 base pair windows \\ \hline

\multicolumn{2}{|c|}{\textbf{Observed/Expected CpG Ratio (CpG\_obs\_exp)}} \\ \hline
$<n>$CpG\_obs\_exp & Observed/expected CpG ratio, where 'n' is 20, 40, 60, 80, 100, 200, 500, 1000, 2000 base pair windows \\ \hline
\end{tabular}
\caption{This table presents the GC content, CpG count, and observed vs expected CpG ratio for window sizes ranging between 20-2000 base pairs. For a full description of these features and how they were calculated, please refer to our \textit{DrivR-Base} paper ~\citep{Francis2024}.}
\label{table:gc_cpg_content}
\end{table}


\begin{table}[h]
\centering
\small
\begin{tabular}{|c|c|}
\hline
\textbf{Feature Code} & \textbf{Description} \\ \hline
10\_3\_x & Spectrum feature for a window size of 10 and k-mer size of 3  \\ \hline
10\_2\_x & Spectrum feature for a window size of 10 and k-mer size of 2  \\ \hline
4\_2\_x & Spectrum feature for a window size of 4 and k-mer size of 2  \\ \hline
10\_1\_x & Spectrum feature for a window size of 10 and k-mer size of 1  \\ \hline
8\_2\_x & Spectrum feature for a window size of 8 and k-mer size of 2  \\ \hline
6\_1\_x & Spectrum feature for a window size of 6 and k-mer size of 1  \\ \hline
8\_1\_x & Spectrum feature for a window size of 8 and k-mer size of 1  \\ \hline
2\_1\_w & Spectrum feature for a window size of 2 and k-mer size of 1  \\ \hline
10\_2\_z & Spectrum feature for a window size of 10 and k-mer size of 2  \\ \hline
8\_1\_z & Spectrum feature for a window size of 8 and k-mer size of 1  \\ \hline
10\_1\_z & Spectrum feature for a window size of 10 and k-mer size of 1  \\ \hline
6\_1\_z & Spectrum feature for a window size of 6 and k-mer size of 1  \\ \hline
8\_2\_z & Spectrum feature for a window size of 8 and k-mer size of 2  \\ \hline
6\_2\_z & Spectrum feature for a window size of 6 and k-mer size of 2  \\ \hline
4\_1\_z & Spectrum feature for a window size of 4 and k-mer size of 1  \\ \hline
10\_3\_z & Spectrum feature for a window size of 10 and k-mer size of 3  \\ \hline
6\_3\_z & Spectrum feature for a window size of 6 and k-mer size of 3  \\ \hline
6\_5\_z & Spectrum feature for a window size of 6 and k-mer size of 5  \\ \hline
\end{tabular}
\caption{Feature codes and descriptions for kernel-based spectrum features. The features were derived using k-mer and window size combinations from wild type and mutant sequences. Please see our \textit{DrivR-Base} paper for a detailed description of the calculations ~\citep{Francis2024}}
\label{table:kernel_spectrum_features}
\end{table}

\begin{table}[h]
\centering
\begin{tabular}{|c|c|}
\hline
\textbf{Feature Code} & \textbf{Description} \\ \hline

JTT & Jones-Taylor-Thornton (JTT) substitution matrix \\ \hline
PAM40 & Point Accepted Mutation (PAM) matrix, 40\% divergence \\ \hline
GONNET & Gonnet substitution matrix \\ \hline
BLOSUM30 & BLOSUM (BLOcks Substitution Matrix) for sequences with 30\% identity \\ \hline
BLOSUM80 & BLOSUM (BLOcks Substitution Matrix) for sequences with 80\% identity \\ \hline
BLOSUM45 & BLOSUM (BLOcks Substitution Matrix) for sequences with 45\% identity \\ \hline
JTT\_TM & Jones-Taylor-Thornton (JTT) matrix for transmembrane proteins \\ \hline
PHAT & PHAT (Percent Hit Acceptance Threshold) substitution matrix \\ \hline

\end{tabular}
\caption{Feature codes and descriptions for substitution matrices. We show the substitution matrices that were used as features in our final model, all of which where taken from the Bio2mds package in R ~\citep{Pele2012}.}
\label{table:substitution_matrices}
\end{table}

\begin{table}[h]
\centering
\begin{tabular}{|c|c|}
\hline
\textbf{Feature Code} & \textbf{Description} \\ \hline
Inclination & Positions: left and right of the variant (WT and Mutant) \\ \hline
Direction & Positions: left and right of the variant (WT and Mutant) \\ \hline
Probability\_contacting\_nucleosome\_core & Positions: left and right of the variant (WT) \\ \hline
Stacking\_energy & Positions: left and right of the variant (WT, RNA) \\ \hline
Twist\_tilt & Positions: left and right of the variant (WT) \\ \hline
Twist\_shift & Positions: left and right of the variant (WT and Mutant) \\ \hline
Tilt\_roll & Positions: left and right of the variant (Mutant) \\ \hline
Flexibility\_shift & Positions: left and right of the variant (WT) \\ \hline
Hydrophilicity\_(RNA) & Positions: left and right of the variant (Mutant) \\ \hline
Minor\_Groove\_Size & Positions: left and right of the variant (WT and Mutant) \\ \hline
Entropy\_(RNA) & Positions: left and right of the variant (WT) \\ \hline
Tilt\_(RNA) & Positions: left and right of the variant (WT and Mutant) \\ \hline
Bend & Positions: left and right of the variant (WT and Mutant) \\ \hline
Shift\_shift & Positions: right of the variant (WT) \\ \hline
Twist\_twist & Positions: right of the variant (Mutant) \\ \hline
Shift\_slide & Positions: right of the variant (Mutant) \\ \hline
Minor\_Groove\_Depth & Positions: right of the variant (Mutant) \\ \hline
Propeller\_Twist & Positions: left of the variant (Mutant) \\ \hline
Tilt\_(DNA-protein\_complex) & Positions: left of the variant (Mutant) \\ \hline
Tip & Positions: left of the variant (Mutant) \\ \hline
Guanine\_content & Positions: right of the variant (WT) \\ \hline
Thymine\_content & Positions: right of the variant (WT) \\ \hline
Major\_Groove\_Distance & Positions: right of the variant (WT) \\ \hline
Slide\_rise & Positions: right of the variant (WT) \\ \hline
Wedge & Positions: left of the variant (WT) \\ \hline
Shift\_(DNA-protein\_complex) & Positions: left of the variant (WT) \\ \hline
Slide\_(RNA) & Positions: left of the variant (WT) \\ \hline
Tilt\_roll & Positions: left of the variant (WT) \\ \hline
Twist\_slide & Positions: left of the variant (WT) \\ \hline
Major\_Groove\_Width & Positions: left of the variant (WT) \\ \hline

\end{tabular}
\caption{Feature codes and descriptions for dinucleotide properties from DiProDB ~\citep{Friedel2009}. For a detailed description on the position of the feature, please refer to \textit{DrivR-Base} supplementary material ~\citep{Francis2024}.}
\label{table:diprodb_properties}
\end{table}


\end{document}
