# Supplementary material for: CanDrivR-CS: a cancer-specific machine learning framework for distinguishing recurrent and rare variants
Source: Bioinform Adv. 2026 Jan 12;6(1):vbag008. doi: 10.1093/bioadv/vbag008 (PMC12935160; doi:10.1093/bioadv/vbag008)
Supplement: vbag008_Supplementary_Data [file vbag008_supplementary_data.zip › Supplementary.bbl]

\begin{thebibliography}{1}

\bibitem{Chiu2016}
Tsu~Pei Chiu, Federico Comoglio, Tianyin Zhou, Lin Yang, Renato Paro, and Remo
  Rohs.
\newblock {DNAshapeR}: an {R} and {BioConductor} package for {DNA} shape
  prediction and feature encoding.
\newblock {\em Bioinformatics}, 32:1211, 4 2016.

\bibitem{Francis2024}
Amy Francis, Colin Campbell, and Tom~R. Gaunt.
\newblock {DrivR-Base}: a feature extraction toolkit for variant effect
  prediction model construction.
\newblock {\em Bioinformatics}, 40, 3 2024.

\bibitem{Friedel2009}
Maik Friedel, Swetlana Nikolajewa, Jürgen Sühnel, and Thomas Wilhelm.
\newblock {DiProDB}: a database for dinucleotide properties.
\newblock {\em Nucleic Acids Research}, 37:D37, 2009.

\bibitem{Hudson2010}
Thomas~J. Hudson, Warwick Anderson, Axel Artez, and Anna~D Barker{\it et al}.
\newblock International network of cancer genome projects.
\newblock {\em Nature}, 464:993, 4 2010.

\bibitem{Mukherjee2003}
Sayan Mukherjee, Pablo Tamayo, Simon Rogers, Ryan Rifkin, Anna Engle, Colin
  Campbell, Todd Golub, and Jill Mesirov.
\newblock Estimating dataset size requirements for classifying {DNA} microarray
  data.
\newblock {\em Journal of Computational Biology}, 10:119--142, 2003.

\bibitem{Nassar2023}
Luis~R. Nassar, Galt~P. Barber, Anna Benet-Pagès, and Jonathan~Casper {\it et
  al}.
\newblock The {UCSC} genome browser database: 2023 update.
\newblock {\em Nucleic acids research}, 51:D1188--D1195, 1 2023.

\bibitem{opper1991}
Manfred Opper and David Haussler.
\newblock Generalization performance of {Bayes} optimal classification
  algorithms for learning a perceptron.
\newblock {\em Phys. Rev. Letters}, 66:2677–2680, 1991.

\bibitem{Pele2012}
Julien Pelé, Jean~Michel Bécu, Hervé Abdi, and Marie Chabbert.
\newblock {Bios2mds}: An {R} package for comparing orthologous protein families
  by metric multidimensional scaling.
\newblock {\em BMC Bioinformatics}, 13:1--7, 6 2012.

\end{thebibliography}
