# Supplementary material for: CanDrivR-CS: a cancer-specific machine learning framework for distinguishing recurrent and rare variants
Source: Bioinform Adv. 2026 Jan 12;6(1):vbag008. doi: 10.1093/bioadv/vbag008 (PMC12935160; doi:10.1093/bioadv/vbag008)
Supplement: vbag008_Supplementary_Data [file vbag008_supplementary_data.zip › Supplementary.blg]

This is BibTeX, Version 0.99d
Capacity: max_strings=200000, hash_size=200000, hash_prime=170003
The top-level auxiliary file: Supplementary.aux
Reallocating 'name_of_file' (item size: 1) to 6 items.
The style file: plain.bst
Reallocating 'name_of_file' (item size: 1) to 13 items.
Database file #1: ../reference.bib
You've used 8 entries,
            2118 wiz_defined-function locations,
            564 strings with 5691 characters,
and the built_in function-call counts, 3016 in all, are:
= -- 275
> -- 199
< -- 0
+ -- 79
- -- 70
* -- 255
:= -- 540
add.period$ -- 24
call.type$ -- 8
change.case$ -- 59
chr.to.int$ -- 0
cite$ -- 8
duplicate$ -- 87
empty$ -- 193
format.name$ -- 70
if$ -- 592
int.to.chr$ -- 0
int.to.str$ -- 8
missing$ -- 8
newline$ -- 43
num.names$ -- 16
pop$ -- 43
preamble$ -- 1
purify$ -- 51
quote$ -- 0
skip$ -- 58
stack$ -- 0
substring$ -- 167
swap$ -- 8
text.length$ -- 0
text.prefix$ -- 0
top$ -- 0
type$ -- 32
warning$ -- 0
while$ -- 23
width$ -- 9
write$ -- 90
